# Supplementary material for: ﻿Two novel species of Neomonodictys and Phaeoisaria (Pleurotheciaceae, Pleurotheciales) from freshwater habitats in China
Source: MycoKeys. 2025 Sep 16;122:237–55. doi: 10.3897/mycokeys.122.164339 (PMC12457910; doi:10.3897/mycokeys.122.164339)
Supplement: XML Treatment for Neomonodictys subtropicus [file mycokeys.122.164339-treatment1.xml]

<!DOCTYPE tp:taxon-treatment
  PUBLIC "-//TaxonX//DTD Taxonomic Treatment Publishing DTD v0 20100105//EN" "tax-treatment-NSO.dtd">
<tp:taxon-treatment xmlns:tp="http://www.plazi.org/taxpub"><tp:treatment-meta><kwd-group><label>Taxon classification</label><kwd>
              <named-content content-type="kingdom">Fungi</named-content>
            </kwd><kwd>
              <named-content content-type="order">Pleurotheciales</named-content>
            </kwd><kwd>
              <named-content content-type="family">Pleurotheciaceae</named-content>
            </kwd></kwd-group><mixed-citation publication-type="journal"><person-group><name><surname>Zhang</surname><given-names>Wang-ming</given-names></name><name><surname>Feng</surname><given-names>Qin-ying</given-names></name><name><surname>Song</surname><given-names>Xiao-yu</given-names></name><name><surname>Xie</surname><given-names>Wan-qing</given-names></name><name><surname>Zhou</surname><given-names>Xin-zhong</given-names></name><name><surname>Lu</surname><given-names>Juan</given-names></name><name><surname>Lu</surname><given-names>Li</given-names></name></person-group><article-title>﻿Two novel species of <italic><tp:taxon-name><tp:taxon-name-part taxon-name-part-type="genus" reg="Neomonodictys">Neomonodictys</tp:taxon-name-part></tp:taxon-name></italic> and <italic><tp:taxon-name><tp:taxon-name-part taxon-name-part-type="genus" reg="Phaeoisaria">Phaeoisaria</tp:taxon-name-part></tp:taxon-name></italic> (<tp:taxon-name><tp:taxon-name-part taxon-name-part-type="family">Pleurotheciaceae</tp:taxon-name-part></tp:taxon-name>, <tp:taxon-name><tp:taxon-name-part taxon-name-part-type="order">Pleurotheciales</tp:taxon-name-part></tp:taxon-name>) from freshwater habitats in China</article-title><source>MycoKeys</source><day>16</day><month>09</month><year>2025</year><volume>122</volume><fpage>237</fpage><lpage>255</lpage><pub-id pub-id-type="doi">10.3897/mycokeys.122.164339</pub-id></mixed-citation></tp:treatment-meta><tp:nomenclature><label>﻿</label><tp:taxon-name><object-id xmlns:xlink="http://www.w3.org/1999/xlink" content-type="arpha" xlink:type="simple">3EEF9C5F-AF99-5C9C-826B-D1B1ECE05378</object-id>
            <tp:taxon-name-part taxon-name-part-type="genus" reg="Neomonodictys">Neomonodictys</tp:taxon-name-part>
            <tp:taxon-name-part taxon-name-part-type="species" reg="subtropicus">subtropicus</tp:taxon-name-part>
            <object-id xmlns:xlink="http://www.w3.org/1999/xlink" content-type="mycobank" xlink:type="simple">904153</object-id>
          </tp:taxon-name><tp:taxon-authority>W.M. Zhang &amp; L. Lu</tp:taxon-authority><tp:taxon-status xmlns:xlink="http://www.w3.org/1999/xlink" xlink:type="simple">sp. nov.</tp:taxon-status><xref ref-type="fig" rid="F2">Fig. 2</xref></tp:nomenclature><tp:treatment-sec sec-type="etymology" id="SECID0EWWAI"><title>Etymology.</title><p>The specific epithet “<italic><tp:taxon-name><tp:taxon-name-part taxon-name-part-type="genus" reg="Neomonodictys"/><tp:taxon-name-part taxon-name-part-type="species" reg="subtropicus">subtropicus</tp:taxon-name-part></tp:taxon-name></italic>” refers to the subtropical climate of the collection site.</p><fig id="F2" position="float" orientation="portrait"><object-id xmlns:xlink="http://www.w3.org/1999/xlink" content-type="doi" xlink:type="simple">10.3897/mycokeys.122.164339.figure2</object-id><object-id xmlns:xlink="http://www.w3.org/1999/xlink" content-type="arpha" xlink:type="simple">D459BE58-B65D-53F9-B8EE-2FC48541C6D3</object-id><label>Figure 2.</label><caption><p><italic><tp:taxon-name><tp:taxon-name-part taxon-name-part-type="genus" reg="Neomonodictys">Neomonodictys</tp:taxon-name-part> <tp:taxon-name-part taxon-name-part-type="species" reg="subtropicus">subtropicus</tp:taxon-name-part></tp:taxon-name></italic> (GZAAS 25-0656, holotype). a, b. Colonies on the host surface; c–f. Conidiophores, conidiogenous cells, and conidia; g–m. Conidia; n. Germinated conidium; o, p. Colonies on <abbrev xmlns:xlink="http://www.w3.org/1999/xlink" xlink:title="potato dextrose agar" id="ABBRID0EZXAI" xlink:type="simple">PDA</abbrev> from above and below after 29 days of incubation at room temperature. Scale bars: 50 μm (c, d); 20 μm (e, f); 5 μm (g–n).</p></caption><graphic xmlns:xlink="http://www.w3.org/1999/xlink" xlink:href="mycokeys-122-237-g002.jpg" position="float" orientation="portrait" xlink:type="simple" id="oo_1417168.jpg"><uri content-type="original_file" xlink:type="simple">https://binary.pensoft.net/fig/1417168</uri></graphic></fig></tp:treatment-sec><tp:treatment-sec sec-type="Holotype" id="SECID0ECYAI"><title>Holotype.</title><p>GZAAS 25-0656</p></tp:treatment-sec><tp:treatment-sec sec-type="description" id="SECID0EHYAI"><title>Description.</title><p><bold><italic>Saprobic</italic></bold> on submerged decaying wood in a freshwater stream. <bold>Asexual morph: <italic>Conidiomata</italic></bold> on natural substratum sporodochial, scattered, gregarious, punctiform, glistening, black. <bold><italic>Mycelium</italic></bold> mostly superficial, partially immersed, composed of branched, smooth-walled, septate, hyaline to pale brown hyphae. <bold><italic>Conidiophores</italic></bold> up to 78 μm long, 3.3–4.8 μm wide, macronematous, mononematous, cylindrical, simple, septate, smooth-walled, hyaline. <bold><italic>Conidiogenous cell</italic></bold> 2.7–5.3 × 3.2–3.8 μm (<italic>x̄</italic> = 4.5 × 3.5 μm, n = 10), terminal, determinate, integrated, holoblastic, monoblastic, cylindrical, hyaline, sometimes detached with the mature conidia. <bold><italic>Conidia</italic></bold> 15.5–19 × 8.5–11.5 μm (<italic>x̄</italic> = 17 × 10.5 μm, n = 60), acrogenous, solitary, oval, obovoid to ellipsoid, aseptate, guttulate, pale brown to dark brown. <bold>Sexual morph</bold>: Undetermined.</p></tp:treatment-sec><tp:treatment-sec sec-type="description" id="SECID0EIZAI"><title>Culture characteristics.</title><p>Conidia germinate on <abbrev xmlns:xlink="http://www.w3.org/1999/xlink" xlink:title="potato dextrose agar" id="ABBRID0EOZAI" xlink:type="simple">PDA</abbrev> within 18 hours, producing germ tubes from the conidial body. Colonies on <abbrev xmlns:xlink="http://www.w3.org/1999/xlink" xlink:title="potato dextrose agar" id="ABBRID0ESZAI" xlink:type="simple">PDA</abbrev> are circular with a flat surface and entire margin, reaching 2.5 cm in diameter after 29 days at room temperature (approximately 25 °C), and are grey or pale brown to black on both the surface and reverse sides.</p></tp:treatment-sec><tp:treatment-sec sec-type="material" id="SECID0EWZAI"><title>Material examined.</title><p>China • Guizhou Province, Zunyi City, Fuxing Town, on rotting wood in a freshwater habitat, 18 April 2025, Wang-Ming Zhang, WW48 (GZAAS 25-0656, holotype), ex-type <abbrev xmlns:xlink="http://www.w3.org/1999/xlink" xlink:title="Guizhou Culture Collection" id="ABBRID0E3ZAI" xlink:type="simple">GZCC</abbrev> 25-0628; • Ibid., WW48.1 (GZAAS 25-0657, isotype), ex-isotype <abbrev xmlns:xlink="http://www.w3.org/1999/xlink" xlink:title="Guizhou Culture Collection" id="ABBRID0EA1AI" xlink:type="simple">GZCC</abbrev> 25-0629.</p></tp:treatment-sec><tp:treatment-sec sec-type="notes" id="SECID0EE1AI"><title>Notes.</title><p>In the present phylogenetic analysis, <italic><tp:taxon-name><tp:taxon-name-part taxon-name-part-type="genus" reg="Neomonodictys">Neomonodictys</tp:taxon-name-part> <tp:taxon-name-part taxon-name-part-type="species" reg="subtropicus">subtropicus</tp:taxon-name-part></tp:taxon-name></italic> (<abbrev xmlns:xlink="http://www.w3.org/1999/xlink" xlink:title="Guizhou Culture Collection" id="ABBRID0EV1AI" xlink:type="simple">GZCC</abbrev> 25-0628 and <abbrev xmlns:xlink="http://www.w3.org/1999/xlink" xlink:title="Guizhou Culture Collection" id="ABBRID0EZ1AI" xlink:type="simple">GZCC</abbrev> 25-0629) formed a sister lineage to <italic><tp:taxon-name><tp:taxon-name-part taxon-name-part-type="genus" reg="Neomonodictys">N.</tp:taxon-name-part> <tp:taxon-name-part taxon-name-part-type="species" reg="muriformis">muriformis</tp:taxon-name-part></tp:taxon-name></italic> (<named-content xmlns:xlink="http://www.w3.org/1999/xlink" content-type="dwc:institutional_code" xlink:title="Culture Collection of Mae Fah Luang University (MFLU)" xlink:href="http://grbio.org/institution/mae-fah-luang-university-culture-collection" xlink:type="simple">MFLUCC</named-content> 16-1136) with 96% <abbrev xmlns:xlink="http://www.w3.org/1999/xlink" xlink:title="Maximum likelihood" id="ABBRID0EM2AI" xlink:type="simple">ML</abbrev> and 1.00 <abbrev xmlns:xlink="http://www.w3.org/1999/xlink" xlink:title="posterior probabilities" id="ABBRID0EQ2AI" xlink:type="simple">BYPP</abbrev> bootstrap support (Fig. <xref ref-type="fig" rid="F1">1</xref>). Based on the base pair comparison, our isolate (<abbrev xmlns:xlink="http://www.w3.org/1999/xlink" xlink:title="Guizhou Culture Collection" id="ABBRID0EY2AI" xlink:type="simple">GZCC</abbrev> 25-0628, ex-type) differs from <italic><tp:taxon-name><tp:taxon-name-part taxon-name-part-type="genus" reg="Neomonodictys">N.</tp:taxon-name-part> <tp:taxon-name-part taxon-name-part-type="species" reg="muriformis">muriformis</tp:taxon-name-part></tp:taxon-name></italic> (<named-content xmlns:xlink="http://www.w3.org/1999/xlink" content-type="dwc:institutional_code" xlink:title="Culture Collection of Mae Fah Luang University (MFLU)" xlink:href="http://grbio.org/institution/mae-fah-luang-university-culture-collection" xlink:type="simple">MFLUCC</named-content> 16-1136, ex-type) by 21/593 bp for ITS (3.5%) and 10/829 bp (1.2%) for LSU. Morphologically, <italic><tp:taxon-name><tp:taxon-name-part taxon-name-part-type="genus" reg="Neomonodictys">Neomonodictys</tp:taxon-name-part> <tp:taxon-name-part taxon-name-part-type="species" reg="subtropicus">subtropicus</tp:taxon-name-part></tp:taxon-name></italic> (GZAAS 25-0656) can be readily distinguished from <italic><tp:taxon-name><tp:taxon-name-part taxon-name-part-type="genus" reg="Neomonodictys">N.</tp:taxon-name-part> <tp:taxon-name-part taxon-name-part-type="species" reg="aquatica">aquatica</tp:taxon-name-part></tp:taxon-name></italic> and <italic><tp:taxon-name><tp:taxon-name-part taxon-name-part-type="genus" reg="Neomonodictys">N.</tp:taxon-name-part> <tp:taxon-name-part taxon-name-part-type="species" reg="muriformis">muriformis</tp:taxon-name-part></tp:taxon-name></italic> by its cylindrical, hyaline conidiophores, punctiform conidiomata, and aseptate conidia (<xref ref-type="bibr" rid="B31">Hyde et al. 2020</xref>; <xref ref-type="bibr" rid="B26">Huang et al. 2022</xref>). Therefore, <italic><tp:taxon-name><tp:taxon-name-part taxon-name-part-type="genus" reg="Neomonodictys">Neomonodictys</tp:taxon-name-part> <tp:taxon-name-part taxon-name-part-type="species" reg="subtropicus">subtropicus</tp:taxon-name-part></tp:taxon-name></italic> is introduced here as a new species based on molecular evidence and morphological comparison.</p></tp:treatment-sec><tp:treatment-sec><!--Section generated to contain objects referenced in tp:taxon-treatment.--><fig id="F1" position="float" orientation="portrait"><object-id xmlns:xlink="http://www.w3.org/1999/xlink" content-type="doi" xlink:type="simple">10.3897/mycokeys.122.164339.figure1</object-id><object-id xmlns:xlink="http://www.w3.org/1999/xlink" content-type="arpha" xlink:type="simple">BAFBF7AB-ADBA-5626-9937-4C7BEFBDF9FE</object-id><label>Figure 1.</label><caption><p>Phylogenetic tree generated from <abbrev xmlns:xlink="http://www.w3.org/1999/xlink" xlink:title="Maximum likelihood" id="ABBRID0E1PAI" xlink:type="simple">ML</abbrev> analysis based on the combined ITS, LSU, SSU, and <italic>rpb2</italic> sequence data. Bootstrap support values for <abbrev xmlns:xlink="http://www.w3.org/1999/xlink" xlink:title="Maximum likelihood" id="ABBRID0EAQAI" xlink:type="simple">ML</abbrev> (≥ 75%) and BI (≥ 0.95) are indicated near their respective nodes. The tree is rooted with <italic><tp:taxon-name><tp:taxon-name-part taxon-name-part-type="genus" reg="Conioscypha">Conioscypha</tp:taxon-name-part> <tp:taxon-name-part taxon-name-part-type="species" reg="lignicola">lignicola</tp:taxon-name-part></tp:taxon-name></italic> (<named-content xmlns:xlink="http://www.w3.org/1999/xlink" content-type="dwc:institutional_code" xlink:title="CBS Fungal Biodiversity Centre, Centraalbureau voor Schimmelcultures" xlink:href="http://grbio.org/institution/centraalbureau-voor-schimmelcultures-fungal-and-yeast-collection" xlink:type="simple">CBS</named-content> 335.93) and <italic><tp:taxon-name><tp:taxon-name-part taxon-name-part-type="genus" reg="Conioscypha">C.</tp:taxon-name-part> <tp:taxon-name-part taxon-name-part-type="species" reg="minutispora">minutispora</tp:taxon-name-part></tp:taxon-name></italic> (<named-content xmlns:xlink="http://www.w3.org/1999/xlink" content-type="dwc:institutional_code" xlink:title="CBS Fungal Biodiversity Centre, Centraalbureau voor Schimmelcultures" xlink:href="http://grbio.org/institution/centraalbureau-voor-schimmelcultures-fungal-and-yeast-collection" xlink:type="simple">CBS</named-content> 137253). Ex-type strains are denoted with “<sup>T,</sup>” and newly obtained strains are in bold red fonts.</p></caption><graphic xmlns:xlink="http://www.w3.org/1999/xlink" xlink:href="mycokeys-122-237-g001.jpg" position="float" orientation="portrait" xlink:type="simple" id="oo_1417167.jpg"><uri content-type="original_file" xlink:type="simple">https://binary.pensoft.net/fig/1417167</uri></graphic></fig></tp:treatment-sec><ref-list><ref id="B31"><mixed-citation xmlns:xlink="http://www.w3.org/1999/xlink" xlink:type="simple"><person-group><name name-style="western"><surname>Hyde</surname><given-names>KD</given-names></name><name name-style="western"><surname>Dong</surname><given-names>Y</given-names></name><name name-style="western"><surname>Phookamsak</surname><given-names>R</given-names></name><name name-style="western"><surname>Jeewon</surname><given-names>R</given-names></name><name name-style="western"><surname>Bhat</surname><given-names>DJ</given-names></name><name name-style="western"><surname>Jones</surname><given-names>EBG</given-names></name><name name-style="western"><surname>Liu</surname><given-names>NG</given-names></name><name name-style="western"><surname>Abeywickrama</surname><given-names>PD</given-names></name><name name-style="western"><surname>Mapook</surname><given-names>A</given-names></name><name name-style="western"><surname>Wei</surname><given-names>D</given-names></name><name name-style="western"><surname>Perera</surname><given-names>RH</given-names></name><name name-style="western"><surname>Manawasinghe</surname><given-names>IS</given-names></name><name name-style="western"><surname>Pem</surname><given-names>D</given-names></name><name name-style="western"><surname>Bundhun</surname><given-names>D</given-names></name><name name-style="western"><surname>Karunarathna</surname><given-names>A</given-names></name><name name-style="western"><surname>Ekanayaka</surname><given-names>AH</given-names></name><name name-style="western"><surname>Bao</surname><given-names>DF</given-names></name><name name-style="western"><surname>Li</surname><given-names>J</given-names></name><name name-style="western"><surname>Samarakoon</surname><given-names>MC</given-names></name><name name-style="western"><surname>Chaiwan</surname><given-names>N</given-names></name><name name-style="western"><surname>Lin</surname><given-names>CG</given-names></name><name name-style="western"><surname>Phutthacharoen</surname><given-names>K</given-names></name><name name-style="western"><surname>Zhang</surname><given-names>SN</given-names></name><name name-style="western"><surname>Senanayake</surname><given-names>IC</given-names></name><name name-style="western"><surname>Goonasekara</surname><given-names>ID</given-names></name><name name-style="western"><surname>Thambugala</surname><given-names>KM</given-names></name><name name-style="western"><surname>Phukhamsakda</surname><given-names>C</given-names></name><name name-style="western"><surname>Tennakoon</surname><given-names>DS</given-names></name><name name-style="western"><surname>Jiang</surname><given-names>HB</given-names></name><name name-style="western"><surname>Yang</surname><given-names>J</given-names></name><name name-style="western"><surname>Zeng</surname><given-names>M</given-names></name><name name-style="western"><surname>Huanraluek</surname><given-names>N</given-names></name><name name-style="western"><surname>Liu</surname><given-names>JK</given-names></name><name name-style="western"><surname>Wijesinghe</surname><given-names>SN</given-names></name><name name-style="western"><surname>Tian</surname><given-names>Q</given-names></name><name name-style="western"><surname>Tibpromma</surname><given-names>S</given-names></name><name name-style="western"><surname>Brahmanage</surname><given-names>RS</given-names></name><name name-style="western"><surname>Boonmee</surname><given-names>S</given-names></name><name name-style="western"><surname>Huang</surname><given-names>SK</given-names></name><name name-style="western"><surname>Thiyagaraja</surname><given-names>V</given-names></name><name name-style="western"><surname>Lu</surname><given-names>YZ</given-names></name><name name-style="western"><surname>Jayawardena</surname><given-names>RS</given-names></name><name name-style="western"><surname>Dong</surname><given-names>W</given-names></name><name name-style="western"><surname>Yang</surname><given-names>EF</given-names></name><name name-style="western"><surname>Singh</surname><given-names>SK</given-names></name><name name-style="western"><surname>Singh</surname><given-names>SM</given-names></name><name name-style="western"><surname>Rana</surname><given-names>S</given-names></name><name name-style="western"><surname>Lad</surname><given-names>SS</given-names></name><name name-style="western"><surname>Anand</surname><given-names>G</given-names></name><name name-style="western"><surname>Devadatha</surname><given-names>B</given-names></name><name name-style="western"><surname>Niranjan</surname><given-names>M</given-names></name><name name-style="western"><surname>Sarma</surname><given-names>VV</given-names></name><name name-style="western"><surname>Liimatainen</surname><given-names>K</given-names></name><name name-style="western"><surname>Aguirre-Hudson</surname><given-names>B</given-names></name><name name-style="western"><surname>Niskanen</surname><given-names>T</given-names></name><name name-style="western"><surname>Overall</surname><given-names>A</given-names></name><name name-style="western"><surname>Alvarenga</surname><given-names>RLM</given-names></name><name name-style="western"><surname>Gibertoni</surname><given-names>TB</given-names></name><name name-style="western"><surname>Pfliegler</surname><given-names>WP</given-names></name><name name-style="western"><surname>Horváth</surname><given-names>E</given-names></name><name name-style="western"><surname>Imre</surname><given-names>A</given-names></name><name name-style="western"><surname>Alves</surname><given-names>AL</given-names></name><name name-style="western"><surname>da Silva Santos</surname><given-names>AC</given-names></name><name name-style="western"><surname>Tiago</surname><given-names>PV</given-names></name><name name-style="western"><surname>Bulgakov</surname><given-names>TS</given-names></name><name name-style="western"><surname>Wanasinghe</surname><given-names>DN</given-names></name><name name-style="western"><surname>Bahkali</surname><given-names>AH</given-names></name><name name-style="western"><surname>Doilom</surname><given-names>M</given-names></name><name name-style="western"><surname>Elgorban</surname><given-names>AM</given-names></name><name name-style="western"><surname>Maharachchikumbura</surname><given-names>SSN</given-names></name><name name-style="western"><surname>Rajeshkumar</surname><given-names>KC</given-names></name><name name-style="western"><surname>Haelewaters</surname><given-names>D</given-names></name><name name-style="western"><surname>Mortimer</surname><given-names>PE</given-names></name><name name-style="western"><surname>Zhao</surname><given-names>Q</given-names></name><name name-style="western"><surname>Lumyong</surname><given-names>S</given-names></name><name name-style="western"><surname>Xu</surname><given-names>J</given-names></name><name name-style="western"><surname>Sheng</surname><given-names>J</given-names></name></person-group> (<year>2020</year>) <article-title>Fungal diversity notes 1151–1276: Taxonomic and phylogenetic contributions on genera and species of fungal taxa.</article-title><source>Fungal Diversity</source><volume>100</volume>(<issue>1</issue>): <fpage>5</fpage>–<lpage>277</lpage>. <ext-link xlink:href="10.1007/s13225-020-00439-5" ext-link-type="doi" xlink:type="simple">https://doi.org/10.1007/s13225-020-00439-5</ext-link></mixed-citation></ref><ref id="B26"><mixed-citation xmlns:xlink="http://www.w3.org/1999/xlink" xlink:type="simple"><person-group><name name-style="western"><surname>Huang</surname><given-names>SP</given-names></name><name name-style="western"><surname>Bao</surname><given-names>DF</given-names></name><name name-style="western"><surname>Shen</surname><given-names>HW</given-names></name><name name-style="western"><surname>Su</surname><given-names>HY</given-names></name><name name-style="western"><surname>Luo</surname><given-names>ZL</given-names></name></person-group> (<year>2022</year>) <italic><tp:taxon-name><tp:taxon-name-part taxon-name-part-type="genus">Neomonodictys</tp:taxon-name-part> <tp:taxon-name-part taxon-name-part-type="species">aquatica</tp:taxon-name-part></tp:taxon-name></italic> sp. nov. (<tp:taxon-name><tp:taxon-name-part taxon-name-part-type="family">Pleurotheciaceae</tp:taxon-name-part></tp:taxon-name>) from a plateau lake in Yunnan Province, China. Biodiversity Data Journal 10: e76842. <ext-link xlink:href="10.3897/BDJ.10.e76842" ext-link-type="doi" xlink:type="simple">https://doi.org/10.3897/BDJ.10.e76842</ext-link></mixed-citation></ref></ref-list></tp:taxon-treatment>
