# Supplementary material for: ﻿Two novel species of Neomonodictys and Phaeoisaria (Pleurotheciaceae, Pleurotheciales) from freshwater habitats in China
Source: MycoKeys. 2025 Sep 16;122:237–55. doi: 10.3897/mycokeys.122.164339 (PMC12457910; doi:10.3897/mycokeys.122.164339)
Supplement: XML Treatment for Phaeoisaria guiyangensis [file mycokeys.122.164339-treatment2.xml]

<!DOCTYPE tp:taxon-treatment
  PUBLIC "-//TaxonX//DTD Taxonomic Treatment Publishing DTD v0 20100105//EN" "tax-treatment-NSO.dtd">
<tp:taxon-treatment xmlns:tp="http://www.plazi.org/taxpub"><tp:treatment-meta><kwd-group><label>Taxon classification</label><kwd>
              <named-content content-type="kingdom">Fungi</named-content>
            </kwd><kwd>
              <named-content content-type="order">Pleurotheciales</named-content>
            </kwd><kwd>
              <named-content content-type="family">Pleurotheciaceae</named-content>
            </kwd></kwd-group><mixed-citation publication-type="journal"><person-group><name><surname>Zhang</surname><given-names>Wang-ming</given-names></name><name><surname>Feng</surname><given-names>Qin-ying</given-names></name><name><surname>Song</surname><given-names>Xiao-yu</given-names></name><name><surname>Xie</surname><given-names>Wan-qing</given-names></name><name><surname>Zhou</surname><given-names>Xin-zhong</given-names></name><name><surname>Lu</surname><given-names>Juan</given-names></name><name><surname>Lu</surname><given-names>Li</given-names></name></person-group><article-title>﻿Two novel species of <italic><tp:taxon-name><tp:taxon-name-part taxon-name-part-type="genus" reg="Neomonodictys">Neomonodictys</tp:taxon-name-part></tp:taxon-name></italic> and <italic><tp:taxon-name><tp:taxon-name-part taxon-name-part-type="genus" reg="Phaeoisaria">Phaeoisaria</tp:taxon-name-part></tp:taxon-name></italic> (<tp:taxon-name><tp:taxon-name-part taxon-name-part-type="family">Pleurotheciaceae</tp:taxon-name-part></tp:taxon-name>, <tp:taxon-name><tp:taxon-name-part taxon-name-part-type="order">Pleurotheciales</tp:taxon-name-part></tp:taxon-name>) from freshwater habitats in China</article-title><source>MycoKeys</source><day>16</day><month>09</month><year>2025</year><volume>122</volume><fpage>237</fpage><lpage>255</lpage><pub-id pub-id-type="doi">10.3897/mycokeys.122.164339</pub-id></mixed-citation></tp:treatment-meta><tp:nomenclature><label>﻿</label><tp:taxon-name><object-id xmlns:xlink="http://www.w3.org/1999/xlink" content-type="arpha" xlink:type="simple">A6A1838C-AF51-59CA-9A95-64E296A90194</object-id>
            <tp:taxon-name-part taxon-name-part-type="genus" reg="Phaeoisaria">Phaeoisaria</tp:taxon-name-part>
            <tp:taxon-name-part taxon-name-part-type="species" reg="guiyangensis">guiyangensis</tp:taxon-name-part>
            <object-id xmlns:xlink="http://www.w3.org/1999/xlink" content-type="mycobank" xlink:type="simple">904154</object-id>
          </tp:taxon-name><tp:taxon-authority>W.M. Zhang &amp; L. Lu</tp:taxon-authority><tp:taxon-status xmlns:xlink="http://www.w3.org/1999/xlink" xlink:type="simple">sp. nov.</tp:taxon-status><xref ref-type="fig" rid="F3">Fig. 3</xref></tp:nomenclature><tp:treatment-sec sec-type="etymology" id="SECID0EN6AI"><title>Etymology.</title><p>The specific epithet “<italic><tp:taxon-name><tp:taxon-name-part taxon-name-part-type="genus" reg="Phaeoisaria"/><tp:taxon-name-part taxon-name-part-type="species" reg="guiyangensis">guiyangensis</tp:taxon-name-part></tp:taxon-name></italic>” refers to the type locality, Guiyang City, Guizhou Province.</p><fig id="F3" position="float" orientation="portrait"><object-id xmlns:xlink="http://www.w3.org/1999/xlink" content-type="doi" xlink:type="simple">10.3897/mycokeys.122.164339.figure3</object-id><object-id xmlns:xlink="http://www.w3.org/1999/xlink" content-type="arpha" xlink:type="simple">878F3E30-5846-5556-866E-F362C5C4D6B4</object-id><label>Figure 3.</label><caption><p><italic><tp:taxon-name><tp:taxon-name-part taxon-name-part-type="genus" reg="Phaeoisaria">Phaeoisaria</tp:taxon-name-part> <tp:taxon-name-part taxon-name-part-type="species" reg="guiyangensis">guiyangensis</tp:taxon-name-part></tp:taxon-name></italic> (GZAAS 25-0658, holotype). a–c. Colonies on the host surface; d–g. Synnemata; h, i. Conidiogenous cells; j–p. Conidia; q. Germinated conidium; r, s. Colonies on <abbrev xmlns:xlink="http://www.w3.org/1999/xlink" xlink:title="potato dextrose agar" id="ABBRID0EWABI" xlink:type="simple">PDA</abbrev> from above and below after 35 days of incubation at room temperature. Scale bars: 200 μm (d); 100 μm (e); 50 μm (f, g); 20 μm (h); 10 μm (i, q); 5 μm (j–p).</p></caption><graphic xmlns:xlink="http://www.w3.org/1999/xlink" xlink:href="mycokeys-122-237-g003.jpg" position="float" orientation="portrait" xlink:type="simple" id="oo_1417169.jpg"><uri content-type="original_file" xlink:type="simple">https://binary.pensoft.net/fig/1417169</uri></graphic></fig></tp:treatment-sec><tp:treatment-sec sec-type="Holotype" id="SECID0E6ABI"><title>Holotype.</title><p>GZAAS 25-0658</p></tp:treatment-sec><tp:treatment-sec sec-type="description" id="SECID0EEBBI"><title>Description.</title><p><bold><italic>Saprobic</italic></bold> on submerged decaying wood in a freshwater habitat. <bold>Asexual morph: <italic>Colonies</italic></bold> effuse, solitary, dark brown to black, hairy, covered by white conidial. <bold><italic>Mycelium</italic></bold> partly immersed, partly superficial, composed of septate, branched, brown hyphae. <bold><italic>Synnemata</italic></bold> 349–801 × 11–30.5 μm (<italic>x̄</italic> = 549.5 × 19.5 μm, n = 20), solitary or gathered, erect, rigid, subulate, tapering towards the apex, pale brown to black, paler towards the apex, composed of compact appressed conidiophores. <bold><italic>Conidiophores</italic></bold> macronematous, synnematous, septate, cylindrical, branched, straight or slightly flexuous, pale brown to black, smooth-walled. <bold><italic>Conidiogenous cells</italic></bold> 8–18.5 × 2–2.7 μm (<italic>x̄</italic> = 13.5 × 2.4 μm, n = 20), integrated, terminal and intercalary, polyblastic, fertile portion bent outwards, smooth-walled, with multiple small, hyaline, cylindrical denticulate conidiogenous loci clustered in the apical part. <bold><italic>Conidia</italic></bold> 6–7 × 2.1–2.8 μm (<italic>x̄</italic> = 6.6 × 2.4 μm, n = 30), solitary, obovoid to subcylindrical, smooth, rounded apical and obtuse basal, hyaline, aseptate, straight or slightly flexuous, guttulate. <bold>Sexual morph</bold>: Undetermined.</p></tp:treatment-sec><tp:treatment-sec sec-type="description" id="SECID0EPCBI"><title>Culture characteristics.</title><p>Conidia germinate on <abbrev xmlns:xlink="http://www.w3.org/1999/xlink" xlink:title="potato dextrose agar" id="ABBRID0EVCBI" xlink:type="simple">PDA</abbrev> within 9 hours, producing germ tubes from the conidial body. Colonies on <abbrev xmlns:xlink="http://www.w3.org/1999/xlink" xlink:title="potato dextrose agar" id="ABBRID0EZCBI" xlink:type="simple">PDA</abbrev> are irregular with a raised surface and undulating margin, reaching 2.9 cm in diameter after 35 days at room temperature (approximately 25 °C), and are grey to dark brown on both the surface and reverse sides.</p></tp:treatment-sec><tp:treatment-sec sec-type="material" id="SECID0E4CBI"><title>Material examined.</title><p>China • Guizhou Province, Guiyang City, Baiyun District, Changpo Ling National Forest Park, on rotting wood in a freshwater habitat, 15 March 2025, Wang-Ming Zhang, WW60 (GZAAS 25-0658, holotype), ex-type <abbrev xmlns:xlink="http://www.w3.org/1999/xlink" xlink:title="Guizhou Culture Collection" id="ABBRID0EDDBI" xlink:type="simple">GZCC</abbrev> 25-0626; <italic>Ibid</italic>., WW60.1 (GZAAS 25-0659, isotype), ex-isotype <abbrev xmlns:xlink="http://www.w3.org/1999/xlink" xlink:title="Guizhou Culture Collection" id="ABBRID0EJDBI" xlink:type="simple">GZCC</abbrev> 25-0627.</p></tp:treatment-sec><tp:treatment-sec sec-type="notes" id="SECID0ENDBI"><title>Notes.</title><p><italic><tp:taxon-name><tp:taxon-name-part taxon-name-part-type="genus" reg="Phaeoisaria">Phaeoisaria</tp:taxon-name-part> <tp:taxon-name-part taxon-name-part-type="species" reg="guiyangensis">guiyangensis</tp:taxon-name-part></tp:taxon-name></italic> (GZAAS 25-0658) is morphologically similar to <italic><tp:taxon-name><tp:taxon-name-part taxon-name-part-type="genus" reg="Phaeoisaria">P.</tp:taxon-name-part> <tp:taxon-name-part taxon-name-part-type="species" reg="sedimenticola">sedimenticola</tp:taxon-name-part></tp:taxon-name></italic> (HKAS 131978) in having solitary or gathered, erect, rigid, subulate synnemata; macronematous, synnematous, septate conidiophores; terminal and intercalary, polyblastic conidiogenous cells; and solitary, obovoid to subcylindrical, hyaline, aseptate conidia (<xref ref-type="bibr" rid="B67">Wang et al. 2024a</xref>). However, <italic><tp:taxon-name><tp:taxon-name-part taxon-name-part-type="genus" reg="Phaeoisaria">Phaeoisaria</tp:taxon-name-part> <tp:taxon-name-part taxon-name-part-type="species" reg="guiyangensis">guiyangensis</tp:taxon-name-part></tp:taxon-name></italic> can be distinguished from <italic><tp:taxon-name><tp:taxon-name-part taxon-name-part-type="genus" reg="Phaeoisaria">P.</tp:taxon-name-part> <tp:taxon-name-part taxon-name-part-type="species" reg="sedimenticola">sedimenticola</tp:taxon-name-part></tp:taxon-name></italic> by its shorter conidiogenous cells (8–18.5 μm <italic>vs.</italic> up to 31 μm) and shorter conidia (6–7 μm <italic>vs.</italic> up to 10.2 μm) (<xref ref-type="bibr" rid="B67">Wang et al. 2024a</xref>). According to the phylogenetic analysis (Fig. <xref ref-type="fig" rid="F1">1</xref>), our new isolates formed a distinct lineage within the clade, which comprises <italic><tp:taxon-name><tp:taxon-name-part taxon-name-part-type="genus" reg="Phaeoisaria">Phaeoisaria</tp:taxon-name-part> <tp:taxon-name-part taxon-name-part-type="species" reg="fasciculata">fasciculata</tp:taxon-name-part></tp:taxon-name></italic> (<named-content xmlns:xlink="http://www.w3.org/1999/xlink" content-type="dwc:institutional_code" xlink:title="CBS Fungal Biodiversity Centre, Centraalbureau voor Schimmelcultures" xlink:href="http://grbio.org/institution/centraalbureau-voor-schimmelcultures-fungal-and-yeast-collection" xlink:type="simple">CBS</named-content> 127885 and <named-content xmlns:xlink="http://www.w3.org/1999/xlink" content-type="dwc:institutional_code" xlink:title="Canadian National Mycological Herbarium" xlink:href="http://grbio.org/institution/canadian-national-mycological-herbarium" xlink:type="simple">DAOM</named-content> 230055), <italic><tp:taxon-name><tp:taxon-name-part taxon-name-part-type="genus" reg="Phaeoisaria">P.</tp:taxon-name-part> <tp:taxon-name-part taxon-name-part-type="species" reg="loranthacearum">loranthacearum</tp:taxon-name-part></tp:taxon-name></italic> (BYCDW24, BYCDW25, and <named-content xmlns:xlink="http://www.w3.org/1999/xlink" content-type="dwc:institutional_code" xlink:title="CBS Fungal Biodiversity Centre, Centraalbureau voor Schimmelcultures" xlink:href="http://grbio.org/institution/centraalbureau-voor-schimmelcultures-fungal-and-yeast-collection" xlink:type="simple">CBS</named-content> 140009), and <italic><tp:taxon-name><tp:taxon-name-part taxon-name-part-type="genus" reg="Phaeoisaria">P.</tp:taxon-name-part> <tp:taxon-name-part taxon-name-part-type="species" reg="sparsa">sparsa</tp:taxon-name-part></tp:taxon-name></italic> (<named-content xmlns:xlink="http://www.w3.org/1999/xlink" content-type="dwc:institutional_code" xlink:title="Facultad de Medicina, Reus" xlink:href="http://grbio.org/institution/facultad-de-medicina" xlink:type="simple">FMR</named-content> 11939), indicating that <abbrev xmlns:xlink="http://www.w3.org/1999/xlink" xlink:title="Guizhou Culture Collection" id="ABBRID0EAHBI" xlink:type="simple">GZCC</abbrev> 25-0626 and <abbrev xmlns:xlink="http://www.w3.org/1999/xlink" xlink:title="Guizhou Culture Collection" id="ABBRID0EEHBI" xlink:type="simple">GZCC</abbrev> 25-0627 represent a distinct species. In addition, <italic><tp:taxon-name><tp:taxon-name-part taxon-name-part-type="genus" reg="Phaeoisaria">Phaeoisaria</tp:taxon-name-part> <tp:taxon-name-part taxon-name-part-type="species" reg="guiyangensis">guiyangensis</tp:taxon-name-part></tp:taxon-name></italic> (GZAAS 25-0658) can be distinguished from <italic><tp:taxon-name><tp:taxon-name-part taxon-name-part-type="genus" reg="Phaeoisaria">P.</tp:taxon-name-part> <tp:taxon-name-part taxon-name-part-type="species" reg="fasciculata">fasciculata</tp:taxon-name-part></tp:taxon-name></italic> (<abbrev xmlns:xlink="http://www.w3.org/1999/xlink" xlink:title="Mycological Herbarium, National Museum, Prague" id="ABBRID0E5HBI" xlink:type="simple">PRM</abbrev> 933855) and <italic><tp:taxon-name><tp:taxon-name-part taxon-name-part-type="genus" reg="Phaeoisaria">P.</tp:taxon-name-part> <tp:taxon-name-part taxon-name-part-type="species" reg="loranthacearum">loranthacearum</tp:taxon-name-part></tp:taxon-name></italic> (<named-content xmlns:xlink="http://www.w3.org/1999/xlink" content-type="dwc:institutional_code" xlink:title="CBS Fungal Biodiversity Centre, Centraalbureau voor Schimmelcultures" xlink:href="http://grbio.org/institution/centraalbureau-voor-schimmelcultures-fungal-and-yeast-collection" xlink:type="simple">CBS</named-content> 140009) by the presence of distinct synnemata, which are absent in both comparison species (<xref ref-type="bibr" rid="B13">Crous et al. 2015</xref>; <xref ref-type="bibr" rid="B50">Réblová et al. 2016</xref>). Furthermore, <italic><tp:taxon-name><tp:taxon-name-part taxon-name-part-type="genus" reg="Phaeoisaria">Phaeoisaria</tp:taxon-name-part> <tp:taxon-name-part taxon-name-part-type="species" reg="guiyangensis">guiyangensis</tp:taxon-name-part></tp:taxon-name></italic> (GZAAS 25-0658) differs from <italic><tp:taxon-name><tp:taxon-name-part taxon-name-part-type="genus" reg="Phaeoisaria">P.</tp:taxon-name-part> <tp:taxon-name-part taxon-name-part-type="species" reg="loranthacearum">loranthacearum</tp:taxon-name-part></tp:taxon-name></italic> (<named-content xmlns:xlink="http://www.w3.org/1999/xlink" content-type="dwc:institutional_code" xlink:title="CBS Fungal Biodiversity Centre, Centraalbureau voor Schimmelcultures" xlink:href="http://grbio.org/institution/centraalbureau-voor-schimmelcultures-fungal-and-yeast-collection" xlink:type="simple">CBS</named-content> 140009) and <italic><tp:taxon-name><tp:taxon-name-part taxon-name-part-type="genus" reg="Phaeoisaria">P.</tp:taxon-name-part> <tp:taxon-name-part taxon-name-part-type="species" reg="sparsa">sparsa</tp:taxon-name-part></tp:taxon-name></italic> (<named-content xmlns:xlink="http://www.w3.org/1999/xlink" content-type="dwc:institutional_code" xlink:title="Facultad de Medicina, Reus" xlink:href="http://grbio.org/institution/facultad-de-medicina" xlink:type="simple">FMR</named-content> 11939) by its shorter conidia (6–7 μm <italic>vs.</italic> 7–8 μm and 10–15.5 μm, respectively) (<xref ref-type="bibr" rid="B63">Sutton 1973</xref>; <xref ref-type="bibr" rid="B13">Crous et al. 2015</xref>). Therefore, we propose <italic><tp:taxon-name><tp:taxon-name-part taxon-name-part-type="genus" reg="Phaeoisaria">Phaeoisaria</tp:taxon-name-part> <tp:taxon-name-part taxon-name-part-type="species" reg="guiyangensis">guiyangensis</tp:taxon-name-part></tp:taxon-name></italic> (<abbrev xmlns:xlink="http://www.w3.org/1999/xlink" xlink:title="Guizhou Culture Collection" id="ABBRID0EXKBI" xlink:type="simple">GZCC</abbrev> 25-0626 and <abbrev xmlns:xlink="http://www.w3.org/1999/xlink" xlink:title="Guizhou Culture Collection" id="ABBRID0E2KBI" xlink:type="simple">GZCC</abbrev> 25-0627) as a novel species based on molecular and morphological evidence.</p></tp:treatment-sec><tp:treatment-sec><!--Section generated to contain objects referenced in tp:taxon-treatment.--><fig id="F1" position="float" orientation="portrait"><object-id xmlns:xlink="http://www.w3.org/1999/xlink" content-type="doi" xlink:type="simple">10.3897/mycokeys.122.164339.figure1</object-id><object-id xmlns:xlink="http://www.w3.org/1999/xlink" content-type="arpha" xlink:type="simple">BAFBF7AB-ADBA-5626-9937-4C7BEFBDF9FE</object-id><label>Figure 1.</label><caption><p>Phylogenetic tree generated from <abbrev xmlns:xlink="http://www.w3.org/1999/xlink" xlink:title="Maximum likelihood" id="ABBRID0E1PAI" xlink:type="simple">ML</abbrev> analysis based on the combined ITS, LSU, SSU, and <italic>rpb2</italic> sequence data. Bootstrap support values for <abbrev xmlns:xlink="http://www.w3.org/1999/xlink" xlink:title="Maximum likelihood" id="ABBRID0EAQAI" xlink:type="simple">ML</abbrev> (≥ 75%) and BI (≥ 0.95) are indicated near their respective nodes. The tree is rooted with <italic><tp:taxon-name><tp:taxon-name-part taxon-name-part-type="genus" reg="Conioscypha">Conioscypha</tp:taxon-name-part> <tp:taxon-name-part taxon-name-part-type="species" reg="lignicola">lignicola</tp:taxon-name-part></tp:taxon-name></italic> (<named-content xmlns:xlink="http://www.w3.org/1999/xlink" content-type="dwc:institutional_code" xlink:title="CBS Fungal Biodiversity Centre, Centraalbureau voor Schimmelcultures" xlink:href="http://grbio.org/institution/centraalbureau-voor-schimmelcultures-fungal-and-yeast-collection" xlink:type="simple">CBS</named-content> 335.93) and <italic><tp:taxon-name><tp:taxon-name-part taxon-name-part-type="genus" reg="Conioscypha">C.</tp:taxon-name-part> <tp:taxon-name-part taxon-name-part-type="species" reg="minutispora">minutispora</tp:taxon-name-part></tp:taxon-name></italic> (<named-content xmlns:xlink="http://www.w3.org/1999/xlink" content-type="dwc:institutional_code" xlink:title="CBS Fungal Biodiversity Centre, Centraalbureau voor Schimmelcultures" xlink:href="http://grbio.org/institution/centraalbureau-voor-schimmelcultures-fungal-and-yeast-collection" xlink:type="simple">CBS</named-content> 137253). Ex-type strains are denoted with “<sup>T,</sup>” and newly obtained strains are in bold red fonts.</p></caption><graphic xmlns:xlink="http://www.w3.org/1999/xlink" xlink:href="mycokeys-122-237-g001.jpg" position="float" orientation="portrait" xlink:type="simple" id="oo_1417167.jpg"><uri content-type="original_file" xlink:type="simple">https://binary.pensoft.net/fig/1417167</uri></graphic></fig></tp:treatment-sec><ref-list><ref id="B67"><mixed-citation xmlns:xlink="http://www.w3.org/1999/xlink" xlink:type="simple"><person-group><name name-style="western"><surname>Wang</surname><given-names>WP</given-names></name><name name-style="western"><surname>Bhat</surname><given-names>DJ</given-names></name><name name-style="western"><surname>Yang</surname><given-names>L</given-names></name><name name-style="western"><surname>Shen</surname><given-names>HW</given-names></name><name name-style="western"><surname>Luo</surname><given-names>ZL</given-names></name></person-group> (<year>2024a</year>) <article-title>New species and records of <tp:taxon-name><tp:taxon-name-part taxon-name-part-type="family">Pleurotheciaceae</tp:taxon-name-part></tp:taxon-name> from karst kandscapes in Yunnan Province, China.</article-title><source>Journal of Fungi (Basel, Switzerland)</source><volume>10</volume>(<issue>8</issue>): <fpage>516</fpage>. <ext-link xlink:href="10.3390/jof10080516" ext-link-type="doi" xlink:type="simple">https://doi.org/10.3390/jof10080516</ext-link></mixed-citation></ref><ref id="B13"><mixed-citation xmlns:xlink="http://www.w3.org/1999/xlink" xlink:type="simple"><person-group><name name-style="western"><surname>Crous</surname><given-names>PW</given-names></name><name name-style="western"><surname>Schumacher</surname><given-names>RK</given-names></name><name name-style="western"><surname>Wingfield</surname><given-names>MJ</given-names></name><name name-style="western"><surname>Lombard</surname><given-names>L</given-names></name><name name-style="western"><surname>Giraldo</surname><given-names>A</given-names></name><name name-style="western"><surname>Christensen</surname><given-names>M</given-names></name><name name-style="western"><surname>Gardiennet</surname><given-names>A</given-names></name><name name-style="western"><surname>Nakashima</surname><given-names>C</given-names></name><name name-style="western"><surname>Pereira</surname><given-names>O</given-names></name><name name-style="western"><surname>Smith</surname><given-names>AJ</given-names></name><name name-style="western"><surname>Groenewald</surname><given-names>JZ</given-names></name></person-group> (<year>2015</year>) <article-title>Fungal Systematics and Evolution: FUSE 1.</article-title><source>Sydowia</source><volume>67</volume>: <fpage>81</fpage>–<lpage>118</lpage>.</mixed-citation></ref><ref id="B50"><mixed-citation xmlns:xlink="http://www.w3.org/1999/xlink" xlink:type="simple"><person-group><name name-style="western"><surname>Réblová</surname><given-names>M</given-names></name><name name-style="western"><surname>Seifert</surname><given-names>KA</given-names></name><name name-style="western"><surname>Fournier</surname><given-names>J</given-names></name><name name-style="western"><surname>Stepanek</surname><given-names>V</given-names></name></person-group> (<year>2016</year>) <article-title>Newly recognised lineages of perithecial ascomycetes: The new orders <tp:taxon-name><tp:taxon-name-part taxon-name-part-type="order">Conioscyphales</tp:taxon-name-part></tp:taxon-name> and <tp:taxon-name><tp:taxon-name-part taxon-name-part-type="order">Pleurotheciales</tp:taxon-name-part></tp:taxon-name>.</article-title><source>Persoonia</source><volume>37</volume>(<issue>1</issue>): <fpage>57</fpage>–<lpage>81</lpage>. <ext-link xlink:href="10.3767/003158516X689819" ext-link-type="doi" xlink:type="simple">https://doi.org/10.3767/003158516X689819</ext-link></mixed-citation></ref><ref id="B63"><mixed-citation xmlns:xlink="http://www.w3.org/1999/xlink" xlink:type="simple"><person-group><name name-style="western"><surname>Sutton</surname><given-names>BC</given-names></name></person-group> (<year>1973</year>) <article-title><tp:taxon-name><tp:taxon-name-part taxon-name-part-type="above-genus">Hyphomycetes</tp:taxon-name-part></tp:taxon-name> from Manitoba and Saskatchewan, Canada.</article-title><source>Mycological Papers</source><volume>132</volume>: <fpage>1</fpage>–<lpage>143</lpage>.</mixed-citation></ref></ref-list></tp:taxon-treatment>
